# Supplementary material for: Theta oscillations: A rhythm difference comparison between major depressive disorder and anxiety disorder
Source: Front Psychiatry. 2022 Aug 3;13:827536. doi: 10.3389/fpsyt.2022.827536 (PMC9381950; doi:10.3389/fpsyt.2022.827536)
Supplement: Supplementary file 1 [file Data_Sheet_1.xlsx]

## Sheet: HAMD
组统计
区分		个案数	平均值	标准 偏差	标准 误差平均值
HAMD	0	66	16.4545	4.67788	0.575807
	1	43	8.69767	3.76408	0.574017
独立样本检验
		莱文方差等同性检验		平均值等同性 t 检验
		F	显著性	t	自由度	Sig.（双尾）	平均值差值	标准误差差值	差值 95% 置信区间
									下限	上限
HAMD	假定等方差	1.59805	0.208927	9.11532	107	5.11424e-15	7.75687	0.850971	6.06992	9.44382
	不假定等方差			9.54047	102.192	8.33624e-16	7.75687	0.813049	6.14423	9.36951

## Sheet: HAMA
组统计
区分		个案数	平均值	标准 偏差	标准 误差平均值
HAMA	0	66	8.01515	3.80078	0.467844
	1	43	19.2326	6.55685	0.99991
独立样本检验
		莱文方差等同性检验		平均值等同性 t 检验
		F	显著性	t	自由度	Sig.（双尾）	平均值差值	标准误差差值	差值 95% 置信区间
									下限	上限
HAMA	假定等方差	15.7897	0.000128743	-11.3014	107	5.7875e-20	-11.2174	0.992566	-13.1851	-9.24976
	不假定等方差			-10.1612	60.5275	1.05274e-14	-11.2174	1.10395	-13.4252	-9.00958

## Sheet: 年龄
组统计
区分		个案数	平均值	标准 偏差	标准 误差平均值
年龄	0	66	40.6667	13.1901	1.62359
	1	43	49	11.8161	1.80193
独立样本检验
		莱文方差等同性检验		平均值等同性 t 检验
		F	显著性	t	自由度	Sig.（双尾）	平均值差值	标准误差差值	差值 95% 置信区间
									下限	上限
年龄	假定等方差	2.06184	0.153945	-3.35649	107	0.00109361	-8.33333	2.48276	-13.2551	-3.41156
	不假定等方差			-3.43573	96.6966	0.000872357	-8.33333	2.42549	-13.1475	-3.51921

## Sheet: 学历
组统计
区分		个案数	平均值	标准 偏差	标准 误差平均值
学历	0	66	4.48485	1.47014	0.180961
	1	43	3.83721	1.36155	0.207635
独立样本检验
		莱文方差等同性检验		平均值等同性 t 检验
		F	显著性	t	自由度	Sig.（双尾）	平均值差值	标准误差差值	差值 95% 置信区间
									下限	上限
学历	假定等方差	2.09216	0.15098	2.31337	107	0.0226139	0.647639	0.279954	0.0926625	1.20262
	不假定等方差			2.35141	94.7235	0.0207742	0.647639	0.275425	0.10083	1.19445

## Sheet: 性别
组统计
区分		个案数	平均值	标准 偏差	标准 误差平均值
性别	0	66	1.72727	0.448775	0.0552403
	1	43	1.67442	0.474137	0.0723053
独立样本检验
		莱文方差等同性检验		平均值等同性 t 检验
		F	显著性	t	自由度	Sig.（双尾）	平均值差值	标准误差差值	差值 95% 置信区间
									下限	上限
性别	假定等方差	1.30345	0.256132	0.587701	107	0.557971	0.0528541	0.0899337	-0.125429	0.231137
	不假定等方差			0.580866	86.3329	0.562844	0.0528541	0.090992	-0.128022	0.23373
