# Supplementary material for: Theta oscillations: A rhythm difference comparison between major depressive disorder and anxiety disorder
Source: Front Psychiatry. 2022 Aug 3;13:827536. doi: 10.3389/fpsyt.2022.827536 (PMC9381950; doi:10.3389/fpsyt.2022.827536)
Supplement: Supplementary file 2 [file Data_Sheet_2.xlsx]

## Sheet: Sheet1
Number	区分	住院号	姓名	性别	出生日期	年龄	体重（Kg）	身高	学历	婚姻	发病年龄	HAMA	HAMD
ND0002	0	1210571	刘慧霞	2	1995-09-03	25	70	162	5	2	21	4	18
ND0007	0	1209834	朱丽君	2	1969-10-13	51	50	152	3	2	51	9	13
ND0008	0	1212206	徐有枝	2	1986-08-07	34	58	160	5	2	34	10	18
ND0016	0	1053340	温国星	1	1997-02-11	23	80	175	6	1	17	7	14
ND0020	0	1211920	张庆丽	2	1997-03-28	23	51	150	5	1	23	8	16
ND0023	0	736343	袁姝苗	2	1994-05-13	26	55	160	6	1	21	4	5
ND0024	0	1210145	崔鑫	2	1986-11-27	33	47	155	6	2	31	4	12
ND0028	0	1210427	高建建	1	1988-02-20	32	84	168	3	1	24	10	19
ND0029	0	1211350	黄炜	1	1983-03-23	37	72	175	5	2	32	10	24
ND0033	0	1211122	张国栋	1	1998-03-04	22	59	162	5	1	12	11	22
ND0037	0	1210434	张秀萍	2	1963-11-16	56	54	152	4	2	49	10	20
ND0038	0	12010678	岳拽弟	2	1952-11-27	57	64	160	2	2	57	14	25
ND0044	0	1210727	朱志昊	1	1986-02-26	34	70	177	4	2	30	4	12
ND0046	0	1210198	张秋红	1	1981-08-20	39	50	169	6	2	35	6	7
ND0052	0	579444	陈思燕	2	1992-04-26	28	49	158	5	2	13	8	21
ND0060	0	1208646	唐世英	2	1999-04-23	21	42	152	6	1	19	9	20
ND0063	0	1208998	宋春勇	1	1963-03-27	57	82	170	4	2	57	12	27
ND0064	0	1208991	郑丽君	2	1981-06-21	39	68	160	7	2	32	4	13
ND0067	0	1206950	葛巩军	1	1971-05-11	49	60	164	5	2	45	17	25
ND0075	0	624239	欧阳利英	2	1971-11-26	48	55	155	6	2	39	11	16
ND0076	0	1209444	蔡洪洲	1	1979-05-30	41	89	179	6	4	36	6	10
ND0094	0	1208394	王媛清	2	1970-10-31	49	62	160	5	2	31	10	22
ND0095	0	1207446	高美莲	2	1974-12-22	45	58	158	3	2	42	7	11
ND0102	0	1028030	赵若茗	2	1995-11-03	24	66	158	6	1	21	10	18
ND0108	0	1207571	苗建花	2	1962-09-03	58	60	157	3	2	58	12	23
ND0111	0	1171844	郭志强	1	1962-08-30	58	65	173	6	2	57	19	24
ND0112	0	1207685	马玉珍	2	1968-09-02	52	67	155	2	2	32	7	17
ND0113	0	770642	刘俊英	2	1967-03-26	53	74	155	3	2	38	7	13
ND0120	0	1207406	王秀玲	2	1966-01-30	54	65	153	3	2	53	5	17
ND0121	0	1206251	张秀丽	2	1972-08-14	48	73	155	3	2	48	15	17
ND0122	0	1207746	王彩红	2	1973-11-18	46	64	153	3	2	46	0	13
ND0124	0	1046850	仲伟莉	2	1968-01-13	52	61	163	6	2	30	3	11
ND0126	0	1150206	邢金花	2	1972-09-12	48	60	155	3	2	47	5	19
ND0127	0	1205847	王斌权	1	1962-02-01	58	64	168	6	2	46	9	22
ND0128	0	1207222	李祖先	2	1972-05-24	48	52	152	2	2	47	9	16
ND0138	0	1205634	赵彩霞	2	1979-10-28	40	58	165	5	2	35	8	16
ND0139	0	1129882	王俏	2	1993-02-05	27	60	160	5	2	26	8	13
ND0149	0	1205742	冯彦珍	2	1962-07-03	58	64	152	2	2	58	10	17
ND0151	0	1205145	程黄冉	2	1988-05-27	32	55	164	6	2	19	3	14
ND0152	0	1205752	郭雅馨	2	1999-03-01	21	90	168	4	1	21	9	15
ND0157	0	783509	赵清兰	2	1963-07-18	57	63	161	4	2	53	3	10
ND0160	0	1205369	王俊明	1	1978-11-06	41	65	170	5	2	38	8	12
ND0163	0	1204921	李丽君	2	1997-03-25	23	48	168	5	1	13	9	17
ND0168	0	1205535	宋玉梅	2	1969-09-06	51	50	156	3	2	51	8	22
ND0188	0	1204410	吕建峰	1	1969-05-15	51	73	176	3	2	51	19	19
ND0194	0	1204853	宋爱菊	2	1974-03-18	46	65	155	4	2	44	9	18
ND0200	0	1204321	郝聪宁	2	1998-08-25	22	57	160	6	1	14	14	14
ND0203	0	1204375	郭梦瑶	2	1995-03-05	25	65	165	6	1	21	7	16
ND0204	0	1179152	梁霞	2	1959-11-24	60	55	160	3	2	56	7	18
ND0210	0	1203958	李莲莲	2	1969-03-17	51	75	160	2	2	49	7	28
ND0211	0	1203182	张佳馨	2	1997-10-25	22	46	165	6	1	13	6	17
ND0232	0	1202787	韩印	1	1966-03-19	54	66	170	5	2	52	5	11
ND0249	0	1202512	张立胜	1	1968-03-08	52	70	171	3	2	50	9	13
ND0253	0	1202546	王腾飞	1	1994-12-06	25	77	180	6	1	20	3	13
ND0254	0	1202614	王俊竹	2	1979-10-28	40	62	152	2	2	36	5	15
ND0255	0	1202510	张巧巧	2	1960-04-05	60	60	158	2	2	56	8	16
ND0257	0	1202477	王旭丽	2	1987-10-01	32	57	165	6	2	29	11	14
ND0264	0	1201757	董建林	1	1966-12-14	53	72	172	4	2	51	5	17
ND0266	0	1201887	刘玉莲	2	1963-05-18	57	66	165	3	2	47	9	16
ND0272	0	1034989	杜晓雅	2	1998-08-21	22	53	163	5	1	18	6	11
ND0285	0	1200911	吕小燕	2	1979-06-20	41	52	157	6	2	31	6	18
ND0296	0	1201159	张聿	2	1998-08-26	22	69	175	6	1	21	13	16
ND0305	0	1200918	朱茜茹	2	1992-05-20	28	49	158	7	1	28	3	11
ND0310	0	1200914	郝志刚	1	1969-11-20	50	52	162	3	2	50	4	18
ND0311	0	1200830	何雅琪	2	1999-10-22	20	69	165	5	1	20	7	20
ND0313	0	1200844	鹿荣霞	2	1986-11-04	33	74	165	6	2	33	4	11
ND0003	1	1211946	张管连	2	1963-03-20	57	68	160	3	2	57	10	9
ND0015	1	1209085	吴林英	2	1960-01-01	60	70	170	2	2	60	10	6
ND0018	1	1210449	赵文圣	1	1992-11-26	27	67	172	6	2	12	20	9
ND0019	1	1210546	舒爱胜	1	1961-10-10	59	68	174	4	2	58	16	10
ND0032	1	1210985	陈芳	2	1983-06-29	37	68	162	5	2	33	18	8
ND0043	1	1210713	张晓东	1	1980-11-20	39	66	175	7	2	39	26	12
ND0048	1	1210002	屈薇	2	1990-08-24	30	45	155	3	1	30	32	17
ND0061	1	1208771	李少美	2	1965-07-24	55	56	160	4	2	55	28	12
ND0066	1	1208564	赵凤鸣	1	1955-10-04	65	80	181	3	2	65	8	4
ND0073	1	1207628	郭俊霞	2	1979-12-02	40	52	160	3	2	39	4	5
ND0080	1	1208045	王改桂	2	1969-05-23	51	55	167	3	2	51	13	7
ND0083	1	1195409	刘鲁娜	2	1961-01-05	59	72	152	3	2	59	23	14
ND0084	1	1208889	李洋婧	2	1996-06-25	24	47	166	5	1	24	15	10
ND0092	1	1208499	丁九祥	1	1959-10-18	60	75	170	4	2	63	19	6
ND0117	1	1205716	姚保和	1	1954-07-22	64	75	173	4	2	64	18	4
ND0131	1	1207006	申密东	2	1976-09-14	44	54	158	5	2	43	16	7
ND0134	1	1206868	武满忠	1	1961-06-27	59	67	169	5	2	59	22	16
ND0137	1	1206257	李建忠	1	1967-05-24	53	65	175	4	2	53	22	4
ND0142	1	1206086	李宝仙	2	1978-02-16	42	60	162	6	2	37	20	6
ND0144	1	1200601	张巧英	2	1959-05-03	61	67	168	4	2	61	17	6
ND0164	1	1205580	韩艺	1	1968-10-21	51	65	172	5	2	48	12	5
ND0169	1	1205389	王小霞	2	1979-05-05	41	60	163	3	2	41	10	2
ND0173	1	1205103	矛效丽	2	1959-09-28	61	48	164	4	1	54	13	13
ND0174	1	1205549	刘丽英	2	1975-06-25	45	65	156	2	2	44	28	17
ND0176	1	1205130	贾并玲	2	1962-10-13	57	42	160	3	2	56	21	9
ND0193	1	1204632	李国英	2	1973-01-14	47	70	160	2	2	47	10	7
ND0197	1	811716	武建中	1	1966-06-27	54	67	167	3	2	54	26	14
ND0224	1	1203194	张小英	2	1967-02-26	53	54	154	3	2	53	19	5
ND0227	1	1203922	张青云	1	1972-10-22	47	54	163	3	2	36	29	8
ND0230	1	1203360	郭润连	2	1975-06-24	45	65	160	1	2	42	30	13
ND0238	1	1201427	杨浩然	1	1996-08-07	24	90	173	6	1	22	21	7
ND0244	1	1202780	刘艳云	2	1961-03-22	59	59	156	6	2	55	25	11
ND0258	1	1202827	王辉	2	1975-07-01	45	52	154	3	2	45	22	10
ND0260	1	1199076	姬丽娟	2	1982-02-12	38	50	155	3	2	38	18	9
ND0262	1	1202238	张旭润	2	1957-02-10	63	51	163	5	2	46	17	2
ND0269	1	1201617	武志国	1	1984-05-02	36	85	173	4	2	33	13	8
ND0282	1	1152720	王素萍	2	1960-03-21	60	61	168	4	2	59	24	9
ND0283	1	1201395	宋美荣	2	1958-10-27	61	56	167	3	2	59	25	10
ND0293	1	1201090	冯旭琴	2	1968-07-02	52	48	150	6	2	49	29	13
ND0304	1	1200792	庞媛	2	1985-12-28	32	55	165	4	2	17	18	5
ND0307	1	1201140	张金梅	2	1954-09-28	65	75	155	2	5	25	24	8
ND0312	1	1200262	王伟	1	1988-08-09	32	70	172	5	2	32	16	7
ND0315	1	1200793	秦美莲	2	1967-08-26	53	59	163	2	2	53	20	10
